# Supplementary material for: Comparison of leg length discrepancy after total hip arthroplasty: Direct anterior and posterior lateral approach
Source: PLoS One. 2025 Feb 25;20(2):e0318953. doi: 10.1371/journal.pone.0318953 (PMC11856386; doi:10.1371/journal.pone.0318953)
Supplement: S1 Dataset — (XLSX) [file pone.0318953.s001.xlsx]

## Sheet: 数据
性别	年龄	分组0PLA1DAA	BMI	P	r	外展角	随访6周修改	pLLD6周	随访1年修改	pLLD1年	随访5年修改	pLLD5年	前倾角	术者	随访6周Harris	随访1年Harris	随访3年Harris	随访5年Harris	术后长短	术后长短大于0	术后长短大于10	术后长短大于5	术后长短大于7	术后长短大于8	手术时间
1	65	0	23.9	54	4.06	41.11	80.8081	1	84.432	1	82.94	1	8.64839	2	80.8081	89.52	88.5215	90.2741	-9.74	0	0	0	1	1	85.777
1	53	0	24.5	50	5.75	46.31	78.407	1	91.0717	1	91.79	0	13.2971	2	78.407	85.15	85.1762	84.2022	9.37	1	0	1	1	1	105.024
0	67	0	22	54	8.01	43.4	76.5569	1	81.5267	1	82.04	1	17.2575	3	76.5569	82.84	83.7075	84.1549	9.24	1	0	1	1	1	93.3341
0	65	0	27.7	48	6	41.85	83.3782	0	92.9746	0	#NULL!	#NULL!	14.4775	4	83.3782	91.87	91.6277	91.1764	6.74	1	0	1	0	0	93.2986
1	57	0	27.8	56	4.5	45.74	73.2056	0	86.7275	0	87.93	0	9.24836	1	73.2056	82.14	81.317	84.0311	-10.55	0	1	0	1	1	80.0207
1	61	0	24.6	57	8.72	46.64	85.6225	0	79.7456	0	79.92	0	17.8162	2	85.6225	93.55	92.659	91.7984	5.79	1	0	1	0	0	117.016
0	63	0	26.3	49	4.75	40.79	79.6259	0	93.1333	0	91.14	0	11.1792	3	79.6259	87.56	88.5464	85.6796	5.09	1	0	1	0	0	82.8401
1	61	0	25.4	54	4.06	42.33	71.9267	1	87.4139	1	87.95	1	8.64839	4	71.9267	79.95	80.1052	81.1159	9.43	1	0	1	1	1	134.522
0	57	0	21.8	50	4.62	46.15	85.9208	1	#NULL!	#NULL!	#NULL!	#NULL!	10.6495	2	85.9208	90.84	#NULL!	89.8468	-9.3	0	0	0	1	1	96.7628
0	56	0	28	54	5.75	41.91	79.0113	0	90.6628	0	90.1	0	12.296	2	79.0113	87.44	87.5783	86.0313	7.08	1	0	1	1	0	68.6893
1	59	0	28	50	3.79	50.98	85.8271	0	92.7981	0	91.83	0	8.71966	3	85.8271	94.16	93.823	94.2882	3.65	1	0	0	0	0	99.8223
1	55	0	24.6	50	4.71	49.67	81.0593	0	96.5011	0	97.94	0	10.8594	4	81.0593	89.97	89.1735	91.3449	8.83	1	0	1	1	1	50.8566
1	47	0	18.4	54	4.34	47.36	83.706	0	88.9874	0	88.53	0	9.24989	1	83.706	91.45	91.1993	90.3725	2.54	1	0	0	0	0	60.3994
1	48	0	23.6	50	6.5	43.56	89.0766	0	85.6796	0	#NULL!	#NULL!	15.0701	2	89.0766	97.93	98.848	95.9874	5.43	1	0	1	0	0	82.7609
0	72	0	24.9	53	7.84	46.46	79.8058	0	81.1159	0	79.95	0	17.2085	3	79.8058	88.56	89.0459	87.9369	8.44	1	0	1	1	1	87
1	68	0	25.8	52	6.42	46.32	83.9442	0	89.8468	0	90.84	0	14.2955	4	83.9442	93.12	93.8257	94.8986	2.04	1	0	0	0	0	47.4896
1	57	0	26.3	48	6.32	43.99	89.3029	0	88.5215	0	89.52	0	15.2679	1	89.3029	96.44	95.4488	95.6848	-5.39	0	0	0	0	0	102.741
0	76	0	24.3	48	7.53	48.31	85.523	1	#NULL!	#NULL!	#NULL!	#NULL!	18.2854	2	85.523	94.44	#NULL!	92.5828	3.54	1	0	0	0	0	98.1224
1	69	0	20.2	53	5.44	41.11	82.2832	0	83.7075	0	82.84	0	11.8461	3	82.2832	90.66	90.6454	88.9778	2.51	1	0	0	0	0	103.036
1	55	0	23.9	48	3.46	46.68	85.1285	0	91.6277	0	91.87	0	8.28903	3	85.1285	93.46	94.0122	93.0884	2.6	1	0	0	0	0	62.4858
0	60	0	25.5	48	7.53	44.28	81.2353	0	81.317	0	82.14	0	18.2854	1	81.2353	89.77	89.5215	89.5472	-5.94	0	0	0	0	0	76.5781
1	47	0	26.6	50	7.49	44.36	78.4713	1	92.659	1	93.55	1	17.4336	2	78.001	85.46	84.7942	85.915	-9.88	0	0	0	1	1	39.6542
0	38	0	21.4	50	5.77	49.8	82.2535	0	88.5464	0	#NULL!	#NULL!	13.3442	3	82.7689	91.27	91.5173	91.423	4.86	1	0	0	0	0	60.7028
0	77	0	24.7	52	7.13	41.77	68.8161	0	80.1052	0	79.95	0	15.9162	4	83.1039	91.74	90.9235	92.65	4.53	1	0	0	0	0	81.4707
1	72	0	25.9	60	6.61	44.57	77.0626	0	92.65	0	91.74	0	12.7286	1	82.6672	91.44	91.1549	92.811	-6.33	0	0	0	0	0	95.7801
0	45	0	26.5	56	5.51	49.33	83.0598	0	92.811	0	91.44	0	11.3491	2	86.1604	94.84	94.2934	95.9921	3.94	1	0	0	0	0	133.275
1	52	0	21.4	56	8.39	50.85	92.3468	1	#NULL!	#NULL!	#NULL!	#NULL!	17.4362	3	95.3818	99.45	#NULL!	98.5158	5.2	1	0	1	0	0	106.275
1	58	0	23.1	54	6.68	41.22	96.7381	0	98.5158	0	99.45	0	14.3241	4	93.4169	94.87	94.0394	93.5184	3.08	1	0	0	0	0	79.594
1	64	0	24	51	5.7	41.95	93.8843	1	93.5184	0	94.87	0	12.9164	1	92.477	92.45	93.2874	92.2632	2.29	1	0	0	0	0	81.7227
1	46	0	28.1	54	4.34	50.72	92.6517	0	92.2632	0	92.45	0	9.24989	2	75.6972	83.76	83.1614	82.6338	4.13	1	0	0	0	0	71.6038
0	71	0	25.6	54	8.02	44.35	82.1493	0	82.6338	0	83.76	0	17.2797	3	82.7094	90.44	89.9403	89.1854	3.69	1	0	0	0	0	64.037
0	65	0	25.3	54	4.89	45.95	79.2698	0	89.1854	0	90.44	0	10.4345	4	88.6595	97.54	96.6487	98.6382	5.4	1	0	1	0	0	45.2035
1	64	0	25	48	5.11	44.57	82.1607	1	89.8534	0	90.84	0	12.2933	2	86.8279	94.56	93.9751	92.8893	3.79	1	0	0	0	0	120.094
0	55	0	24.6	54	3.95	48.73	87.0937	0	87.5783	0	87.44	0	8.41235	2	87.2501	96.45	96.211	95.9281	-1.61	0	0	0	0	0	119.971
1	68	0	25	50	6.39	45.43	78.2978	0	93.823	0	#NULL!	#NULL!	14.8091	3	82.2396	91.54	91.6911	92.6888	2.41	1	0	0	0	0	99.4743
0	55	0	21.2	55	6.33	42.37	83.5265	0	89.1735	0	89.97	0	13.3078	1	81.7711	90.44	89.6467	90.6406	9.66	1	0	1	1	1	79.04
0	72	0	26.7	54	5.83	45.38	79.8872	0	91.1993	0	91.45	0	12.4699	1	85.8096	94.16	95.1406	92.6042	5.89	1	0	1	0	0	77
0	66	0	22.1	53	7.84	48.35	92.4171	0	#NULL!	#NULL!	#NULL!	#NULL!	17.2085	2	77.7138	84.88	#NULL!	84.7512	5.1	1	0	1	0	0	94.5101
1	52	0	21.8	54	7.24	42.88	83.1165	0	89.0459	0	88.56	0	15.5541	3	85.8412	89.82	90.6689	88.7081	2.45	1	0	0	0	0	162.542
1	58	0	23	48	6.35	42.28	85.2252	0	93.8257	0	93.12	0	15.3422	4	85.2252	91.45	91.0921	92.7697	7.92	1	0	1	1	0	108.671
1	61	0	28.1	44	4.88	46.26	82.9469	0	95.4488	0	96.44	0	12.8158	1	82.9469	91.44	91.0691	90.6965	4.55	1	0	0	0	0	74.8796
1	46	0	22.5	50	4.23	58.13	92.2281	0	94.2448	0	94.44	0	9.74131	2	92.2281	96.55	97.2084	95.6553	-4.53	0	0	0	0	0	47.2662
0	45	0	23.8	50	4.92	47.77	88.3762	1	89.1854	0	90.44	0	11.3499	3	88.3762	95.55	96.0581	94.6862	9.32	1	0	1	1	1	69.3739
0	65	0	28.4	54	6.4	49.64	93.0458	0	98.6382	0	97.54	0	13.7117	4	93.0458	95.83	96.2246	97.0918	4.24	1	0	0	0	0	55.8076
1	48	0	24	52	7.79	47.57	82.0159	0	92.8893	0	94.56	0	17.4345	1	82.0159	90.64	90.3825	89.1145	3.4	1	0	0	0	0	68.1751
0	55	0	26.4	50	4.33	46.82	82.2784	0	95.9281	0	96.45	0	9.97393	2	82.2784	91.75	92.0577	93.0258	5.5	1	0	1	0	0	101.325
0	69	0	21.3	48	6	42.27	77.3329	0	99.048	0	99.45	0	14.4775	3	77.3329	86.45	86.1295	88.0898	-7.89	0	0	0	1	0	45.8194
1	66	0	24.2	54	4.34	44.51	82.7291	0	94.0394	0	94.87	0	9.24989	4	82.7291	91.55	91.5905	93.5376	-7.14	0	0	0	1	0	99.2791
0	60	0	23.6	54	6.01	40.94	75.0463	0	93.2874	0	92.45	0	12.8614	1	75.0463	82.46	82.9525	81.1814	5.54	1	0	1	0	0	83.0514
1	47	0	27.1	57	4.12	40.77	78.001	0	83.1614	1	83.76	1	8.31188	2	78.4713	87.76	87.9181	86.8355	3.37	1	0	0	0	0	64.5444
1	75	0	22.8	54	7.09	42.3	72.686	0	89.9403	0	90.44	0	15.224	3	82.2535	87.73	88.3612	89.1777	1	1	0	0	0	0	96.8158
0	58	0	24.7	54	7.75	48.31	75.8731	0	96.6487	0	#NULL!	#NULL!	16.6807	4	68.8161	77.85	77.1935	77.6934	-9.18	0	0	0	1	1	169
1	54	0	24.1	54	6.98	43.49	73.5941	0	93.9751	0	94.56	0	14.9822	2	77.0626	86.45	85.8423	86.4213	3.98	1	0	0	0	0	40.8562
0	62	0	29.6	56	7.81	42.96	71.9738	1	96.211	0	96.45	0	16.1963	2	83.0598	90.54	90.066	89.776	5.46	1	0	1	0	0	94.7619
1	51	0	23.3	50	4.67	44.89	73.9312	0	91.6911	0	91.54	0	10.7661	3	92.3468	98.55	98.659	97.1072	2.11	1	0	0	0	0	87.445
1	66	0	22.7	55	4.64	47.22	93.4169	0	#NULL!	#NULL!	#NULL!	#NULL!	9.71383	4	96.7381	97.43	#NULL!	99.3509	5.15	1	0	1	0	0	88.5774
0	78	0	21.8	52	5.71	41.31	92.477	0	95.1406	0	94.16	0	12.6864	1	93.8843	96.34	96.6279	95.2921	7.85	1	0	1	1	0	62
1	70	0	27.1	56	5.61	48.4	75.6972	1	85.7084	1	84.88	1	11.5578	2	82.2116	90.46	90.6338	90.2024	8.59	1	0	1	1	1	109.027
1	54	0	23.7	48	6.73	46.39	82.7094	0	90.6689	0	89.82	0	16.2851	4	82.7503	91.44	90.5183	91.4706	10.61	1	1	1	1	1	74.2729
1	72	0	27.6	54	8.49	47.8	88.6595	0	84.432	0	82.94	0	18.3273	1	81.2939	89.46	88.8823	87.6525	5.84	1	0	1	0	0	58.0168
0	85	0	28.1	54	8.21	46.42	86.8279	0	91.0717	0	91.79	0	17.7025	2	91.9933	98.45	99.3605	99.1299	3.23	1	0	0	0	0	129.006
1	59	0	23.1	50	3.95	54.49	87.2501	0	81.5267	0	82.04	0	9.09083	3	83.0499	91.56	90.7603	89.878	7.83	1	0	1	1	0	92.4701
1	62	0	21.3	51	5.23	49.2	82.2396	0	92.9746	0	93.35	0	11.8352	3	78.1544	86.46	85.7614	85.0985	-8.48	0	0	0	1	1	57.3552
1	68	0	22.4	49	4.73	49.9	81.7711	1	86.1295	1	86.45	1	11.1315	1	76.5369	85.45	85.8467	84.7279	12.46	1	1	1	1	1	121.832
0	73	0	26.5	56	5.07	50.33	85.8096	0	91.5905	0	#NULL!	#NULL!	10.4322	2	77.3882	84.46	83.9887	83.2356	4.02	1	0	0	0	0	139.695
1	60	0	25.1	54	7.99	49.65	77.7138	0	82.9525	0	82.46	0	17.2131	3	85.0769	89.46	90.2143	89.3188	5.96	1	0	1	0	0	52.3576
1	52	0	26	54	6.37	42.28	85.8412	0	87.9181	0	87.76	0	13.6462	4	87.2938	93.45	93.1037	93.026	5.73	1	0	1	0	0	102.429
1	48	0	25.8	54	7.21	41.19	78.9535	0	88.3612	0	87.73	0	15.488	1	78.9535	86.46	87.0289	86.1869	4.85	1	0	0	0	0	62.685
0	71	0	24.1	48	3.46	44.16	84.611	0	77.1935	0	77.85	0	8.28903	2	84.611	90.92	91.6154	90.6995	5.95	1	0	1	0	0	79.2828
1	59	0	22.3	54	4.54	41.24	81.4386	0	85.8423	0	86.45	0	9.68017	3	81.4386	90.56	90.4405	89.0613	4.7	1	0	0	0	0	54
1	60	0	25.7	56	4.72	55.9	78.4659	0	90.066	0	90.54	0	9.70477	4	78.4659	87.2	86.5352	87.8769	13.34	1	1	1	1	1	53
1	62	0	25.1	48	3.51	43.82	85.4383	0	98.659	0	98.55	0	8.40967	2	85.4383	91.55	91.6568	93.2059	2.57	1	0	0	0	0	69.4917
0	63	0	27	50	5.02	40.56	86.2343	0	#NULL!	#NULL!	#NULL!	#NULL!	11.5837	2	86.2343	94.46	#NULL!	93.773	3.94	1	0	0	0	0	96.5638
0	74	0	21.5	58	8.84	46.65	87.5001	0	96.6279	0	96.34	0	17.7478	3	87.5001	95.46	95.6046	95.532	4.46	1	0	0	0	0	99.5747
1	72	0	21.1	54	4.12	40.12	75.9335	1	90.6338	0	90.46	0	8.7772	4	75.9335	82.45	83.2875	83.504	13.09	1	1	1	1	1	99.1169
1	58	0	21.3	56	6.24	47.55	82.9651	0	90.5183	0	91.44	0	12.8769	1	82.9651	91.44	91.3006	89.7626	5.35	1	0	1	0	0	95.9579
1	55	0	24.3	52	4.98	57.58	71.8555	0	88.8823	0	89.46	0	11.0426	2	71.8555	81.2	81.2248	81.1009	-0.8	0	0	0	0	0	65.9293
0	60	0	25.5	54	4.06	47.47	78.539	0	99.3605	0	98.45	0	8.64839	3	78.539	85.45	85.0258	86.685	-7.56	0	0	0	1	0	97.8632
0	54	0	23.1	48	5.77	40.7	76.3457	0	90.7603	0	91.56	0	13.9111	4	76.3457	84.45	84.6181	82.8164	11.23	1	1	1	1	1	114.734
0	48	0	24.8	48	6.69	46.38	82.2116	0	85.7614	0	#NULL!	#NULL!	16.1856	1	92.6517	99.65	99.3185	99.2308	2.76	1	0	0	0	0	97.8778
1	70	0	21.5	48	6.32	41.28	82.7503	0	92.6071	0	93.46	0	15.2679	2	82.1493	87.84	87.5198	88.5501	-7.46	0	0	0	1	0	100.156
1	76	0	27	48	7.4	46.92	81.2939	0	95.4299	0	94.56	0	17.9588	3	79.2698	86.85	86.1435	88.4054	3.86	1	0	0	0	0	72.4603
0	49	0	26.9	50	3.6	46.62	91.9933	1	87.6429	0	89.46	0	8.27938	4	82.1607	91.43	91.9508	92.2203	5.95	1	0	1	0	0	93.3177
0	42	0	21.3	54	6.14	50.67	83.0499	0	91.1835	0	91.56	0	13.1445	1	87.0937	95.43	94.8114	96.6683	2.43	1	0	0	0	0	95.3097
0	75	0	23.1	52	7.75	49.47	78.1544	0	97.2534	0	96.45	0	17.3421	2	78.2978	87.46	87.4587	86.0338	-13.89	0	1	0	1	1	142.913
0	77	0	23.7	50	5.57	40.98	76.5369	0	#NULL!	#NULL!	#NULL!	#NULL!	12.8735	3	83.5265	91.54	#NULL!	92.6481	2.9	1	0	0	0	0	115.666
0	62	0	28.4	50	4.92	48.24	77.3882	1	85.7204	0	84.46	0	11.3499	3	79.8872	87.48	87.1878	85.5423	-14.6	0	1	0	1	1	104.901
1	64	0	23.4	54	5.83	37.78	85.0769	0	90.5013	0	89.85	0	12.4699	1	92.4171	99.72	98.1263	98.9419	-2.08	0	0	0	0	0	94.2297
0	68	0	26.4	55	7.11	49.34	87.2938	0	81.1009	0	81.2	0	14.9838	2	83.1165	91.55	91.4652	92.5091	3.47	1	0	0	0	0	88.6872
1	55	0	22.5	48	6.72	40.74	91.7285	0	#NULL!	#NULL!	#NULL!	#NULL!	16.2602	3	91.7285	97.4	#NULL!	97.1206	4.44	1	0	0	0	0	96.5791
1	59	0	23.4	55	4.49	40.67	84.1198	0	82.8164	0	84.45	0	9.39691	4	84.1198	93.46	92.8821	92.6071	4.51	1	0	0	0	0	52
1	55	0	24	54	6.4	41.45	91.0888	0	99.2308	0	#NULL!	#NULL!	13.7117	2	91.0888	94.56	94.3256	95.4299	4.34	1	0	0	0	0	86.5878
0	61	0	27.8	51	6.91	43.42	80.6389	1	88.5501	1	87.84	1	15.7226	2	80.6389	89.46	90.2918	87.6429	-7.25	0	0	0	1	0	69.1242
1	62	0	21.4	56	4.96	41.29	97.4093	0	88.4054	0	86.85	0	10.2034	3	97.4093	91.56	91.539	91.1835	-3.28	0	0	0	0	0	89.9068
0	51	0	25.6	52	6.76	47.9	88.3392	0	92.2203	0	91.43	0	15.0701	4	88.3392	96.45	96.4668	97.2534	-3.23	0	0	0	0	0	44
0	55	0	25.1	50	5.92	43.96	82.6259	0	85.7204	0	84.46	0	13.6978	1	82.6259	91.46	91.5943	90.9615	7.83	1	0	1	1	0	113.629
1	56	0	27.5	54	5.42	47.66	78.1148	1	90.5013	0	89.85	0	11.5803	2	78.1148	84.46	84.7673	85.7204	10.64	1	1	1	1	1	57.9413
0	72	0	28.5	52	5.17	43.39	81.4777	1	91.1024	0	89.85	0	11.4695	3	81.4777	89.85	89.4777	90.5013	3.22	1	0	0	0	0	96.8216
1	76	0	22.4	52	7.13	33.76	80.7418	0	94.0009	0	94.56	0	15.9162	4	80.7418	89.85	90.0932	91.1024	-3.54	0	0	0	0	0	83.9049
0	38	0	25.1	55	7.98	49.17	78.1909	0	92.1203	0	91.27	0	16.8688	1	87.7437	94.56	93.9245	94.0009	3.63	1	0	0	0	0	97.2585
1	62	0	23.9	50	3.95	45.65	82.7689	1	89.7489	0	89.76	0	9.09083	2	84.568	91.27	90.4785	92.1203	6.05	1	0	1	0	0	160.756
0	61	0	24.2	54	5.93	47.54	83.1039	0	85.1394	0	84.32	0	12.6873	3	81.0756	89.76	89.5044	89.7489	4.36	1	0	0	0	0	67.1409
1	66	0	28.3	54	8.49	42.11	82.6672	0	84.432	0	82.94	0	18.3273	4	76.1424	84.32	84.3252	85.1394	9.53	1	0	1	1	1	64.1351
0	72	0	22.9	56	7.09	43.87	86.1604	1	91.0717	1	91.79	1	14.6678	1	74.4149	82.94	83.4204	84.432	2.12	1	0	0	0	0	98.9249
0	70	0	27.7	58	4.47	42.33	95.3818	0	81.5267	0	82.04	0	8.8668	2	82.5045	91.79	92.7159	91.0717	5.82	1	0	1	0	0	114.171
0	55	0	21.8	52	5.17	49.77	80.9388	0	92.9746	0	#NULL!	#NULL!	11.4695	3	74.4387	82.04	82.7533	81.5267	8.83	1	0	1	1	1	86.2716
1	61	0	25.3	52	8.03	44.71	87.972	0	84.432	0	82.94	0	17.9897	3	83.8304	93.35	93.1292	92.9746	-2.33	0	0	0	0	0	132.252
1	59	0	22.3	48	6.97	39.29	87.8004	0	91.0717	0	91.79	0	16.8829	1	80.0483	87.93	87.0548	86.7275	-3.57	0	0	0	0	0	50
1	74	0	22.5	44	6.16	45.54	88.1539	0	81.5267	0	82.04	0	16.2602	2	71.3784	79.92	80.3016	79.7456	2.84	1	0	0	0	0	82.4685
0	76	0	27.8	52	5.04	48.53	76.2187	0	#NULL!	#NULL!	#NULL!	#NULL!	11.1773	3	83.4685	91.14	#NULL!	93.1333	8.45	1	0	1	1	1	48.442
1	52	0	24.4	52	5.6	42.66	87.7456	0	79.7456	0	79.92	0	12.4381	4	78.9529	87.95	87.7501	87.4139	-10.86	0	1	0	1	1	105.601
1	55	0	22.4	54	5.84	48.82	87.9792	0	93.1333	0	91.14	0	12.4916	2	84.108	93.24	92.2666	93.8664	5.22	1	0	1	0	0	88.7678
1	56	0	24.9	53	5.14	34.17	87.6018	1	87.4139	0	87.95	0	11.1841	2	87.4086	90.1	89.3786	90.6628	9.24	1	0	1	1	1	107.378
0	58	0	23.9	54	5.81	50.35	82.5121	0	93.8664	0	93.24	0	12.4264	3	83.6719	91.83	91.4795	92.7981	7.38	1	0	1	1	0	83.6514
1	60	0	24.5	52	4.18	44.35	71.6605	1	90.6628	1	90.1	0	9.25155	1	89.5064	97.94	98.3299	96.5011	9.66	1	0	1	1	1	85.24
1	71	0	21.4	50	5.97	43.66	80.8833	0	92.7981	0	91.83	0	13.8157	1	79.6179	88.53	87.7296	88.9874	9.72	1	0	1	1	1	149.986
1	71	0	25.5	56	4.04	46.43	71.7354	0	96.5011	0	97.94	0	8.29592	2	86.7153	93.18	93.9967	94.0401	8.15	1	0	1	1	1	90.7756
1	61	0	25.5	55	6.8	44.24	76.6263	0	88.9874	0	88.53	0	14.3162	3	88.9313	97.01	96.4696	96.8238	9.78	1	0	1	1	1	62.9848
1	65	0	24.1	52	8.18	44.34	88.7176	0	#NULL!	#NULL!	93.18	0	18.3376	4	87.9568	94.51	#NULL!	94.512	2.68	1	0	0	0	0	53.752
0	58	0	21.1	57	7.73	51.81	79.6717	0	96.8238	0	97.01	0	15.7374	1	82.0297	90.58	90.9801	89.616	4.87	1	0	0	0	0	122.994
0	44	0	22	48	6.89	44.12	89.7648	0	94.512	0	94.51	0	16.6834	2	85.0704	93.69	93.1359	93.3722	-12.62	0	1	0	1	1	105.82
1	66	0	21.2	48	7.13	49.3	77.8461	0	89.616	0	#NULL!	#NULL!	17.2825	3	82.4352	89.91	90.8365	90.3534	5.1	1	0	1	0	0	78.7319
0	55	0	21.6	53	3.98	44.58	88.3346	1	93.3722	0	93.69	0	8.63786	4	77.951	86.17	86.8302	84.3507	3.24	1	0	0	0	0	69.3564
1	58	0	26.3	55	7.27	45.46	83.8234	0	84.432	0	82.94	0	15.3291	1	82.8436	91.27	91.2308	90.8071	4.11	1	0	0	0	0	44.7235
1	57	0	27.9	51	4.95	42.45	77.6545	0	91.0717	0	91.79	0	11.1932	2	83.1556	91.87	91.4989	91.4262	3.71	1	0	0	0	0	148.68
1	69	0	24	52	6.59	47.46	72.6096	1	81.5267	1	82.04	1	14.6824	3	85.0043	91.37	91.392	89.5124	4.87	1	0	0	0	0	94.3577
0	64	0	26.5	52	4.73	49.64	75.5826	0	92.9746	0	93.35	0	10.4818	4	89.3882	94.84	93.9319	96.4596	7.65	1	0	1	1	0	117.261
1	62	0	28.4	52	5.84	44.49	71.385	0	90.8071	0	91.27	0	12.9803	1	93.7459	94.45	94.2434	93.191	-11.71	0	1	0	1	1	131.483
0	56	0	26.1	52	6.64	48.53	87.6556	0	91.4262	0	91.87	0	14.7964	2	92.5534	97.77	97.8012	96.2013	2.36	1	0	0	0	0	63.98
1	56	0	24.6	56	5.56	43.69	77.8016	0	89.5124	0	91.37	0	11.4534	3	92.1707	96.45	95.8765	95.6097	-8.56	0	0	0	1	1	59.4713
1	60	0	24.4	54	6.68	35.17	75.5236	0	96.4596	0	94.84	0	14.3241	3	78.2582	83.84	83.9944	81.8934	4.11	1	0	0	0	0	79.86
1	54	0	25.1	49	3.78	35.33	75.942	0	93.191	0	#NULL!	#NULL!	8.87537	2	82.1413	90.58	91.4672	90.0556	9.1	1	0	1	1	1	73.5752
1	47	0	26.7	50	5.19	46.34	68.7331	0	96.2013	0	97.77	0	11.9817	2	88.7046	97.32	98.0489	99.0733	5.36	1	0	1	0	0	55
1	80	0	22.4	54	6.25	44.96	78.1538	0	95.6097	0	96.45	0	13.3843	3	85.9178	94.57	94.9594	94.4197	5.58	1	0	1	0	0	62
1	58	0	23.9	54	7.53	44.39	69.9366	0	81.8934	0	83.84	0	16.1939	4	88.944	97.11	97.6947	96.5246	7.71	1	0	1	1	0	47.221
1	62	0	24.3	48	6.1	48.99	79.1504	0	#NULL!	#NULL!	90.58	0	14.7242	1	82.6815	91.94	#NULL!	91.6172	-0.96	0	0	0	0	0	50.3541
0	51	0	22.1	52	6.94	40.23	74.4578	0	99.0733	0	97.32	0	15.4813	2	82.3549	91.01	90.7094	91.6151	2.82	1	0	0	0	0	64.2832
0	66	0	23.4	48	7.53	42.3	67.6154	0	94.4197	0	94.57	0	18.2854	3	84.4218	93.76	94.4666	92.441	8.49	1	0	1	1	1	102.031
0	77	0	27.4	58	8.82	41.22	77.2151	1	96.5246	0	97.11	0	17.7063	4	78.991	84.96	84.9837	84.9712	9.75	1	0	1	1	1	82.2195
0	70	0	24.7	54	6.87	43.25	72.867	0	91.6172	0	91.94	0	14.7407	1	80.9184	90.04	90.1719	90.8249	3.46	1	0	0	0	0	73.442
0	62	0	25.9	49	4.24	45.22	82.0359	0	91.6151	0	91.01	0	9.96585	2	87.0522	92.08	92.7513	93.235	2.92	1	0	0	0	0	117.888
1	60	0	23.9	50	4.43	52.89	77.5457	0	96.8335	0	97.53	0	10.2067	3	85.8242	92.18	92.0757	92.2569	-7.52	0	0	0	1	0	100.571
1	66	0	25.5	48	5.29	40.47	78.2831	0	89.4329	0	90.63	0	12.7335	4	92.1037	97.37	96.5876	96.9056	3.06	1	0	0	0	0	99.9176
0	72	0	26.2	52	5.79	50.94	83.4072	0	91.8574	0	91.75	0	12.8672	1	88.6176	95.51	96.0579	97.2166	3.97	1	0	0	0	0	93.3938
1	66	0	22.6	55	5.94	45.92	75.0669	0	85.9986	0	86.31	0	12.4742	2	93.43	97.53	97.6767	96.8335	2.69	1	0	0	0	0	107.749
0	60	0	26	50	6.33	41.64	80.6284	0	91.4284	0	91.86	0	14.667	3	82.3745	90.63	90.262	89.4329	-5.26	0	0	0	0	0	45
0	38	0	24.9	48	5.41	42.75	84.0455	1	96.9056	0	#NULL!	#NULL!	13.0274	4	85.9029	91.75	92.537	91.8574	2.3	1	0	0	0	0	94.7708
0	62	0	23.1	56	7.51	40.3	81.0504	0	97.2166	0	95.51	0	15.558	1	77.3274	86.31	86.6709	85.9986	-0.76	0	0	0	0	0	65.0066
1	57	0	27.9	52	5.39	44.33	87.31	0	96.8335	0	97.53	0	11.9646	2	87.31	91.86	91.0668	91.4284	12.03	1	1	1	1	1	97.2983
1	66	0	25.6	58	5.4	47.23	74.8809	0	89.4329	0	90.63	0	10.7315	3	74.8809	82.95	82.9311	81.7804	9.43	1	0	1	1	1	42.4819
0	72	0	26.6	50	5.19	42.66	79.5053	0	91.8574	0	91.75	0	11.9817	4	79.5053	88.15	87.2618	88.8563	8.37	1	0	1	1	1	69.4239
1	70	0	25.2	60	8.4	45.67	79.6417	0	#NULL!	#NULL!	86.31	0	16.2602	1	79.6417	87.54	#NULL!	87.139	3.26	1	0	0	0	0	51.558
0	57	0	24.7	50	7.45	44.13	68.7825	0	91.4284	0	91.86	0	17.3375	2	68.7825	77.84	78.1976	78.9299	-6.89	0	0	0	0	0	92.7321
1	75	0	21.2	56	4.57	42.89	79.8159	0	81.7804	0	82.95	0	9.39351	3	79.8159	87.12	86.2274	87.9323	4.35	1	0	0	0	0	107.359
0	72	0	23.3	48	3.51	44.27	83.0702	0	88.8563	0	88.15	0	8.40967	3	83.0702	90.54	90.4229	89.7654	7.18	1	0	1	1	0	74
1	55	0	22.2	48	4.38	41.29	95.1411	0	87.139	0	87.54	0	10.5154	1	95.1411	99.82	99.0616	98.5355	2.55	1	0	0	0	0	49.3322
0	60	0	24	56	6.49	50.5	91.2001	0	87.139	0	87.54	0	13.4022	2	91.2001	99.54	98.7313	99.1983	-7.38	0	0	0	1	0	67.1295
1	47	0	21.7	54	4.49	48.35	96.4696	0	78.9299	0	77.84	0	9.57255	3	96.4696	95.81	96.7564	97.5292	6	1	0	1	0	0	84.024
1	38	0	26.6	54	4.89	48.4	82.1415	0	87.9323	0	87.12	0	10.4345	4	82.1415	90.91	90.5236	92.321	14.9	1	1	1	1	1	49.2757
1	75	0	26.4	54	6.61	42.31	93.0224	0	89.7654	0	#NULL!	#NULL!	14.1709	1	93.0224	97.54	98.5327	97.9782	5.85	1	0	1	0	0	114.291
1	72	0	24	50	5.54	37.91	80.7585	0	98.5355	0	99.82	0	12.803	2	80.7585	89.28	89.1619	89.6375	-6.68	0	0	0	0	0	57.969
0	45	0	24.7	50	5.01	47.31	96.854	0	99.1983	0	99.54	0	11.5604	3	96.854	98.39	98.0804	99.6177	5.77	1	0	1	0	0	90.39
1	52	0	25	50	5.75	42.19	83.7974	0	93.5429	0	93.61	0	13.2971	4	83.7974	91.57	92.2598	90.8884	2.94	1	0	0	0	0	60.5106
1	58	0	22.3	54	5.42	47.74	78.4474	0	96.3197	0	94.83	0	11.5803	1	78.4474	86.39	86.3824	85.3263	-6.04	0	0	0	0	0	94.0909
1	68	0	28.2	56	7.37	40.7	88.2485	0	#NULL!	#NULL!	89.34	0	15.2609	2	88.2485	96.07	#NULL!	96.8762	5.34	1	0	1	0	0	81.8836
1	75	0	27	52	3.97	46.25	76.4367	0	97.4602	0	97.14	0	8.78298	3	76.4367	84.98	85.5696	85.0269	8.72	1	0	1	1	1	94.5884
0	60	0	25.9	50	5.64	42.89	80.8724	0	93.6749	0	93.85	0	13.0382	4	80.8724	89.56	90.1493	89.0817	10.18	1	1	1	1	1	85.9366
1	52	0	26	51	4.65	42.4	80.6459	0	92.9889	0	91.64	0	10.5068	1	80.6459	89.24	89.0032	89.2199	8.85	1	0	1	1	1	51.0168
0	48	0	27.8	49	4.97	40.77	79.3791	0	85.6197	0	84.94	0	11.7041	2	79.3791	84.84	84.8366	84.2356	7.71	1	0	1	1	0	62
0	48	0	22.1	49	3.5	50.65	85.1982	0	89.2279	0	89.69	0	8.21321	3	85.1982	90.92	90.744	91.0755	2.29	1	0	0	0	0	59.8917
0	75	0	26	57	5.37	48.47	81.7733	1	88.1441	0	89.54	0	10.8607	4	81.7733	90.56	89.7402	90.2559	2.69	1	0	0	0	0	74.1852
1	59	0	22.5	58	7.16	43.2	78.3455	0	94.1848	0	94.56	0	14.2939	1	78.3455	87.2	87.5554	87.2213	-8.65	0	0	0	1	1	51.7613
1	60	0	23.1	54	4.89	43.61	82.559	0	93.8413	0	91.95	0	10.4345	2	82.559	91.24	90.2551	91.1684	14.86	1	1	1	1	1	63.9945
1	62	0	28.1	52	5.6	48.98	75.6874	0	91.5683	0	89.81	0	12.4381	3	75.6874	84.81	85.0112	84.966	9.1	1	0	1	1	1	76.8503
1	63	0	25.9	50	6.34	47.44	76.6725	1	85.9055	1	#NULL!	#NULL!	14.6906	1	76.6725	85.54	85.2765	84.7654	10.94	1	1	1	1	1	60.3032
0	74	0	28	48	6.75	46.71	73.5386	0	81.1843	0	82.54	0	16.3348	1	73.5386	82.37	82.7068	81.9233	5.64	1	0	1	0	0	129.605
1	53	0	26.7	54	5.82	41.76	84.5542	0	92.1664	0	91.21	0	12.4481	2	84.5542	91.84	91.2323	90.0443	9.87	1	0	1	1	1	77.6407
0	67	0	23.1	54	4.27	50.19	77.6335	0	79.4828	0	80.76	0	9.09942	3	77.6335	81.54	80.8553	82.2651	2.37	1	0	0	0	0	81.2966
0	49	0	21.1	55	5.12	44.72	77.8341	0	81.9233	0	82.37	0	10.73	3	77.8341	86.14	87.1071	84.5299	3.14	1	0	0	0	0	108.022
1	77	0	24.6	48	5.77	46.97	94.1889	0	90.0443	0	91.84	0	13.9111	1	78.9287	88.34	88.3622	88.1837	2.55	1	0	0	0	0	68.3001
1	64	0	24.3	48	4.63	43.85	82.2175	0	82.2651	0	81.54	0	11.123	2	93.3655	99.13	98.8409	97.7478	5.3	1	0	1	0	0	128.56
1	63	0	25.8	50	6.35	58.86	87.031	0	84.5299	0	86.14	0	14.7143	3	78.9561	87.84	87.4358	85.971	2.39	1	0	0	0	0	124.796
0	68	0	27.8	48	3.63	44.54	86.415	0	88.1837	0	88.34	0	8.69937	4	77.1176	86.37	86.9796	87.3243	-6.58	0	0	0	0	0	80.9628
0	57	0	24	54	6.14	45.5	91.5986	0	97.7478	0	99.13	0	13.1445	1	84.1129	91.68	91.6119	91.1129	3.57	1	0	0	0	0	73.2391
1	40	0	22.4	51	4.72	43.29	82.8986	0	85.971	0	87.84	0	10.6668	2	86.5075	95.56	96.1812	96.1438	3.43	1	0	0	0	0	102.745
1	50	0	25.2	52	5.28	44.16	94.6273	1	90.0443	0	#NULL!	#NULL!	11.7169	3	84.2097	88.04	87.5939	86.9682	-7.82	0	0	0	1	0	87.7836
0	52	0	22.6	54	7.09	44.22	80.0046	0	82.2651	0	81.54	0	15.224	4	83.3743	91.81	91.5934	93.0975	2.45	1	0	0	0	0	48.9402
0	49	0	22.6	50	6.34	50.32	83.3743	0	84.5299	0	86.14	0	14.6906	1	80.0046	87.67	87.7715	86.5126	5.11	1	0	1	0	0	96.1769
1	48	0	24.7	54	4.26	33.89	84.2097	0	88.1837	0	88.34	0	9.07793	2	94.6273	97.65	97.6782	99.1345	-5.14	0	0	0	0	0	100
1	52	0	27	50	3.79	42.93	86.5075	0	97.5292	0	95.81	0	8.71966	3	82.8986	91.35	91.271	92.6331	5.92	1	0	1	0	0	103.612
0	68	0	26	56	4.73	48.41	84.1129	0	92.321	0	90.91	0	9.72553	4	91.5986	99.84	99.5321	98.4806	2.21	1	0	0	0	0	105.16
1	55	0	23.5	54	4.34	41.55	77.1176	0	97.9782	0	97.54	0	9.24989	2	86.415	93.61	94.1673	93.5429	3.58	1	0	0	0	0	129.56
1	46	0	23.1	55	7.24	45.91	78.9561	0	89.6375	0	89.28	0	15.2643	2	87.031	94.83	95.6263	96.3197	2.44	1	0	0	0	0	67.3232
1	56	0	24.5	56	6.29	40.89	93.3655	0	99.6177	0	98.39	0	12.9819	3	82.2175	89.34	89.8802	88.2187	5.25	1	0	1	0	0	62.3153
0	55	0	25.7	54	4.26	46.69	78.9287	0	90.8884	0	91.57	0	9.07793	4	94.1889	97.14	96.4718	97.4602	4.35	1	0	0	0	0	119.21
1	60	0	22.6	53	6.33	48.16	84.7924	0	85.3263	0	#NULL!	#NULL!	13.8197	1	84.7924	93.85	93.8661	93.6749	-7.09	0	0	0	1	0	89.691
1	47	0	28.5	53	6.33	48.76	84.3662	0	96.8762	0	96.07	0	13.8197	2	84.3662	91.64	92.4167	92.9889	3.2	1	0	0	0	0	116.029
1	85	0	27.1	50	7.65	42.21	75.5178	0	85.0269	0	84.98	0	17.8183	3	75.5178	84.94	84.8675	85.6197	4.35	1	0	0	0	0	69.9098
0	77	0	24.9	52	4.1	41.46	83.1028	1	89.0817	0	89.56	0	9.07297	1	83.1028	89.69	89.537	89.2279	10.16	1	1	1	1	1	102.434
0	72	0	28	48	5.37	47.98	80.3261	0	89.2199	0	89.24	0	12.9294	1	80.3261	89.54	89.2466	88.1441	4.06	1	0	0	0	0	73.3751
1	45	0	22.1	53	6.11	44.97	88.7235	1	84.2356	0	84.84	0	13.3304	2	88.7235	94.56	94.6461	94.1848	-4.08	0	0	0	0	0	90.7537
1	52	0	21.1	54	6.49	40.69	83.3642	1	91.0755	0	90.92	0	13.9084	3	83.3642	91.95	91.1276	93.8413	4.25	1	0	0	0	0	67
1	55	0	21.1	52	3.71	45.19	81.2684	1	90.2559	0	90.56	0	8.20367	3	81.2684	89.81	89.6181	91.5683	-8.75	0	0	0	1	1	65
0	32	0	28.1	50	5.02	43.68	76.0629	0	87.2213	0	87.2	0	11.5837	1	76.0629	85.15	84.3597	85.9055	6.14	1	0	1	0	0	72.5347
1	46	0	25.1	54	4.27	43.93	75.528	0	91.1684	0	91.24	0	9.09942	2	75.528	82.54	83.3037	81.1843	3.12	1	0	0	0	0	41.2083
1	75	1	23	49	6.37	44.64	90.0375	0	84.966	0	84.81	0	15.0701	3	82.1979	91.21	90.6302	92.1664	0.81	1	0	0	0	0	85
0	67	1	28.2	52	6.52	42.53	78.0682	1	88.1441	1	89.54	1	14.523	4	67.5417	80.76	81.6257	79.4828	5.77	1	0	1	0	0	73.2222
1	48	1	26.8	48	7.36	47.56	85.223	0	94.1848	0	94.56	0	17.8585	1	79.7216	93.08	93.7464	93.4758	4.53	1	0	0	0	0	95.1377
0	55	1	23.7	48	9.45	40.52	81.5425	1	93.8413	0	#NULL!	#NULL!	23.188	2	74.0153	87.14	86.2571	88.7984	8.4	1	0	1	1	1	84.398
1	81	1	25.3	51	7.48	42.22	80.2725	0	91.5683	0	89.81	0	17.0576	3	67.315	79.21	79.7769	78.1045	3.55	1	0	0	0	0	61.6306
0	45	1	26.6	48	7.64	48.68	75.7886	0	85.9055	0	85.15	0	18.5622	4	76.6568	90.25	90.6809	92.1304	4.88	1	0	0	0	0	89.1688
1	72	1	21.6	54	8.5	40.44	80.6911	1	88.7984	0	87.14	0	18.3496	1	74.0811	86.71	86.4617	87.9682	4.2	1	0	0	0	0	91.5772
0	77	1	27.2	52	9.72	45.64	76.4683	1	78.1045	1	79.21	1	21.953	2	79.7845	93.22	93.9822	95.1565	7.53	1	0	1	1	0	74.0816
1	52	1	25.7	48	5.64	46.57	76.6464	0	92.1304	0	90.25	0	13.5916	3	75.6917	88.88	88.3264	87.0757	-11.99	0	1	0	1	1	75.8192
0	58	1	23	50	9.62	47.5	70.3381	0	87.9682	0	86.71	0	22.6313	4	77.5869	90.37	91.244	91.2084	7.69	1	0	1	1	0	68.1644
1	61	1	23.7	52	8.39	46.52	79.4527	0	95.1565	0	93.22	0	18.8258	2	84.3948	96.66	96.8147	97.0495	5.1	1	0	1	0	0	103.825
0	46	1	27.6	48	7.12	40.87	67.5913	0	87.0757	0	88.88	0	17.2575	2	74.9525	87.41	87.192	88.482	4.33	1	0	0	0	0	67.9333
1	75	1	22.4	56	10.36	42.75	81.0305	0	91.2084	0	#NULL!	#NULL!	21.7156	3	80.8076	92.12	92.3343	92.0384	1.27	1	0	0	0	0	84.7096
1	65	1	26.6	49	6.98	40.24	77.2759	1	97.0495	1	96.66	1	16.5527	4	82.3488	95.85	95.3062	95.9495	9.61	1	0	1	1	1	65.0926
0	48	1	25.6	50	6.27	43.57	93.4402	0	88.482	0	87.41	0	14.5249	1	80.1628	93.47	93.8956	91.6822	3.65	1	0	0	0	0	69.4289
1	55	1	24.3	52	8.27	36.95	82.0169	0	92.0384	0	92.12	0	18.5467	2	76.0024	89.74	90.1204	89.7815	7.86	1	0	1	1	0	101.854
0	80	1	24.9	54	9.39	40.87	83.6849	0	95.9495	0	95.85	0	20.3515	3	83.6849	93.13	93.7265	92.9816	7.54	1	0	1	1	0	68.5373
1	66	1	26.7	50	9.42	50.3	79.3718	1	91.6822	0	93.47	0	22.1356	3	79.3718	89.07	88.0878	87.4556	1.04	1	0	0	0	0	106.38
1	60	1	23.9	52	9.18	49.8	67.4957	0	89.7815	0	89.74	0	20.6756	1	67.4957	80.56	81.4652	78.8937	-11.9	0	1	0	1	1	74.5357
0	47	1	23	52	9.14	49.38	77.4007	0	92.9816	0	93.13	0	20.5814	2	77.4007	90.37	89.984	88.8993	0.03	1	0	0	0	0	62.7891
0	84	1	24.6	56	7.75	55.37	77.4004	0	87.4556	0	89.07	0	16.0685	3	77.4004	90.8	90.3442	90.1487	8.43	1	0	1	1	1	73.8941
0	58	1	26.1	57	10.24	40.35	79.0622	1	88.482	1	87.41	1	21.0571	4	79.0622	90.45	90.3619	88.5203	6.41	1	0	1	0	0	117.639
0	44	1	26.6	60	9.31	45.69	80.8367	0	92.0384	0	#NULL!	#NULL!	18.0793	1	80.8367	93.47	94.3565	91.874	7.45	1	0	1	1	0	85.756
0	62	1	24.5	50	9.87	40.89	91.148	0	95.9495	0	95.85	0	23.2535	2	91.148	99.94	98.2401	99.4904	3.04	1	0	0	0	0	93.763
0	51	1	22.8	52	6.47	48.55	92.4552	0	91.6822	0	93.47	0	14.4092	3	92.4552	97.8	97.9352	99.7012	7.62	1	0	1	1	0	98.2833
1	46	1	26.3	48	8.56	42.18	92.3372	0	89.7815	0	89.74	0	20.8956	4	92.3372	89.54	89.6709	89.257	0.12	1	0	0	0	0	93.3432
1	82	1	27	54	6.36	40.78	71.4436	0	84.3001	0	86.17	0	13.6244	1	71.4436	82.94	82.8221	82.4354	1.66	1	0	0	0	0	84.6196
0	40	1	27.5	54	7.15	58.2	84.1874	1	89.7502	0	90.91	0	15.3559	2	84.1874	90.21	89.9619	89.4426	5.14	1	0	1	0	0	78.7604
0	54	1	23.7	48	8.77	40.91	83.0151	0	82.45	0	81.56	0	21.4332	3	83.0151	96.59	96.2689	98.1479	2.14	1	0	0	0	0	97.3838
0	35	1	26.6	54	6.45	44.25	81.3254	1	84.9726	1	86.73	1	13.821	4	81.3254	93.54	94.3352	94.5147	8.15	1	0	1	1	1	64.0801
1	80	1	26.8	54	8.81	41.15	88.1829	1	84.905	1	86.64	1	19.0441	1	88.1829	95.92	96.6472	94.8762	6.24	1	0	1	0	0	77.748
1	60	1	28.4	56	9.01	49.61	76.8266	0	76.2923	0	77.27	0	18.771	2	76.8266	90.44	89.9094	89.9585	3.71	1	0	0	0	0	86.7008
0	67	1	26.6	48	6.88	41.31	77.9397	0	84.8747	0	85.55	0	16.6585	3	77.9397	90.24	89.8167	90.0966	5.14	1	0	1	0	0	110.153
1	48	1	25.8	48	7.2	41.39	81.8433	0	89.5296	0	#NULL!	#NULL!	17.4576	4	81.8433	92.76	92.3112	92.8705	2.26	1	0	0	0	0	95.2566
1	56	1	25.3	48	6.28	48.15	80.3811	1	97.898	0	97.93	0	15.169	1	70.3782	83.96	83.3389	83.4759	8.02	1	0	1	1	1	82.8326
1	60	1	24.5	56	6.48	51.69	93.7333	0	97.361	0	98.53	0	13.3812	2	75.1563	89.03	88.434	87.5528	5.91	1	0	1	0	0	59.7153
1	58	1	26.7	58	9.95	45.9	75.6344	0	98.7691	0	97.44	0	20.0661	3	77.0648	90.37	90.0333	92.3445	2.36	1	0	0	0	0	89.8226
1	48	1	25.8	50	8.64	45.33	87.6004	0	89.9236	0	89.56	0	20.2184	4	79.4188	90.95	91.4262	89.457	3.21	1	0	0	0	0	57.7833
1	62	1	25.1	50	6.07	44.84	78.7616	1	99.1297	0	98.71	0	14.0519	1	89.5718	98.64	99.5523	99.5949	7.51	1	0	1	1	0	81.6253
1	74	1	22.5	54	10	47.64	71.807	0	89.0599	1	90.39	0	21.7385	2	85.5036	94.66	94.4693	94.0463	4.26	1	0	0	0	0	74.0442
0	53	1	26.3	52	7.84	46.63	85.7373	0	84.3001	0	86.17	0	17.55	3	90.8354	97.25	96.3667	98.6653	0.44	1	0	0	0	0	79.9137
0	67	1	27.6	56	8.04	43.91	70.5381	0	89.7502	0	#NULL!	#NULL!	16.687	4	76.1527	89.45	89.082	90.4351	5.21	1	0	1	0	0	63.1526
0	49	1	22.7	54	6.86	41.87	78.9524	0	82.45	0	81.56	0	14.7187	1	78.6972	90.39	90.0378	89.0599	0.31	1	0	0	0	0	98.4036
0	77	1	22.9	54	8.58	44.14	79.4389	0	84.9726	0	86.73	0	18.5286	2	72.5709	86.17	85.4814	84.3001	3.47	1	0	0	0	0	91.3255
1	64	1	24.3	54	7.55	50.76	72.1927	0	84.905	0	86.64	0	16.2381	3	78.5587	90.91	91.2855	89.7502	0.1	1	0	0	0	0	61.9532
1	63	1	21.1	57	8.75	47.79	77.5442	1	76.2923	0	77.27	0	17.8796	3	69.7831	81.56	80.7864	82.45	6.8	1	0	1	0	0	81.5523
1	68	1	25.1	50	6.01	45.98	66.0781	0	92.8705	0	92.76	0	13.9102	1	74.6889	86.73	87.6642	84.9726	4.32	1	0	0	0	0	81.8543
0	57	1	27	53	6.89	45.13	76.7745	0	83.4759	0	83.96	0	15.0701	2	74.4775	86.64	86.4966	84.905	2.15	1	0	0	0	0	63.5472
0	40	1	25.5	55	10.66	46.74	77.0323	0	87.5528	0	89.03	0	22.8075	3	64.7333	77.27	77.5917	76.2923	7.62	1	0	1	1	0	74.9826
0	50	1	24.2	54	10.72	48.58	81.435	0	92.3445	0	#NULL!	#NULL!	23.3931	4	72.6768	85.55	86.1271	84.8747	4.97	1	0	0	0	0	106.854
1	52	1	23	50	8.72	56.66	78.3331	0	89.457	0	90.95	0	20.4139	2	78.3331	89.64	89.5878	89.5296	6.41	1	0	1	0	0	93.3512
1	49	1	27.6	54	8.79	43.35	91.7123	0	99.5949	0	98.64	0	18.9992	2	91.7123	97.93	98.0004	97.898	0.31	1	0	0	0	0	67.7663
1	48	1	22	52	8.32	42.54	88.5971	0	94.0463	0	94.66	0	18.6629	3	88.5971	98.53	98.9387	97.361	2.03	1	0	0	0	0	81.956
0	52	1	23.4	50	8.65	41.99	87.8103	0	98.6653	0	97.25	0	20.2429	4	87.8103	97.44	97.69	98.7691	0.85	1	0	0	0	0	79.1415
0	68	1	26	56	8.23	45.43	70.3782	1	90.4351	0	89.45	0	17.0933	1	80.3811	89.56	90.0898	89.9236	8.07	1	0	1	1	1	111.924
0	57	1	27.2	54	10.72	42.2	75.1563	0	89.0599	0	90.39	0	23.3931	2	93.7333	98.71	99.2505	99.1297	2.83	1	0	0	0	0	74.0225
1	46	1	26.4	56	6.9	47.51	77.0648	0	84.3001	0	#NULL!	#NULL!	14.2663	3	75.6344	88.56	87.8785	87.839	4.41	1	0	0	0	0	63
1	56	1	21.2	50	9.08	40.78	79.4188	0	89.7502	0	90.91	0	21.2968	4	87.6004	98.45	98.9095	97.1	7.51	1	0	1	1	0	66
1	55	1	28.2	51	6.68	44.76	89.5718	1	84.3001	0	86.17	0	15.1864	1	78.7616	90.66	89.7162	89.7653	3.95	1	0	0	0	0	86.0897
1	60	1	27.3	58	8.71	44.17	85.5036	0	93.8606	0	93.66	0	17.4783	2	71.807	85.56	#NULL!	84.2208	4.3	1	0	0	0	0	79.5102
1	47	1	26	54	7.93	48.76	90.8354	0	85.5974	0	86.55	0	17.0798	3	85.7373	94.45	93.5865	95.3661	5.1	1	0	1	0	0	96.2678
0	85	1	26.5	52	10.11	48.73	76.1527	1	89.3715	1	90.56	1	22.8827	4	70.5381	83.56	84.3327	85.4439	4.21	1	0	0	0	0	67.4989
1	77	1	24.2	60	9.5	48.73	78.6972	0	84.3658	0	#NULL!	#NULL!	18.4615	1	78.9524	88.36	87.7154	88.4326	6.08	1	0	1	0	0	46.1493
1	72	1	26.8	50	9.26	47.99	72.5709	0	87.8953	0	88.95	0	21.7403	2	79.4389	92.55	92.4282	91.6395	2.7	1	0	0	0	0	82.011
0	45	1	28	54	7.81	48.36	78.5587	0	79.1938	0	78.95	0	16.8136	3	72.1927	85.56	84.9327	84.169	5.95	1	0	1	0	0	91.1842
0	52	1	26.4	50	7.24	43.85	69.7831	0	95.1052	0	93.66	0	16.834	3	77.5442	90.02	90.5376	89.5102	4.57	1	0	0	0	0	67.6046
1	58	1	23.9	54	9.8	47.64	74.6889	1	89.7654	0	91.05	0	21.2823	1	66.0781	79.66	80.5569	80.9589	12.7	1	1	1	1	1	89.0872
0	32	1	27.7	48	7.56	57.63	74.4775	0	97.7441	0	96.55	0	18.3608	2	76.7745	86.3	85.9034	84.3933	4.63	1	0	0	0	0	65.751
1	46	1	27	54	9.88	44.17	64.7333	1	92.9411	1	94.65	0	21.4646	3	77.0323	90.65	90.2512	91.146	7.45	1	0	1	1	0	70.7623
1	75	1	27	55	8.89	50.8	72.6768	0	96.8113	0	97.93	0	18.861	4	81.435	94.046	93.8059	93.3895	1.07	1	0	0	0	0	58.2352
0	67	1	24.3	48	7.78	44.82	88.082	0	91.6395	0	92.55	0	18.9151	1	88.082	94.56	94.7214	93.3423	6.62	1	0	1	0	0	109.578
0	48	1	23.1	54	10.11	50.21	67.7137	0	#NULL!	#NULL!	85.56	0	21.99	2	67.7137	81.35	#NULL!	82.6612	6.41	1	0	1	0	0	122.285
1	55	1	23.2	54	7.21	43.14	81.2206	0	89.5102	0	90.02	0	15.488	3	81.2206	90.44	90.168	92.2769	8.07	1	0	1	1	1	69.0846
0	81	1	22.6	55	7.16	44.19	68.8768	0	80.9589	0	79.66	0	15.0916	4	68.8768	80.3	79.7736	78.4797	5.91	1	0	1	0	0	68.7837
0	45	1	26.8	50	9.26	47.56	71.8932	1	84.3933	1	#NULL!	#NULL!	21.7403	1	71.8932	85.29	84.9058	86.7771	6.62	1	0	1	0	0	68.8772
1	72	1	21.5	52	6.88	44.58	76.5579	0	91.146	0	90.65	0	15.3441	2	76.5579	87.55	87.3999	86.6273	6.8	1	0	1	0	0	63.7378
0	77	1	27.7	54	6.72	42.8	90.1936	1	93.3895	0	94.046	0	14.4118	3	90.1936	98.44	98.5788	98.2363	7.56	1	0	1	1	0	106.509
1	52	1	27.3	54	9.31	48.68	74.5069	1	93.3423	1	94.56	1	20.1705	4	74.5069	86.94	87.1239	87.3162	6.76	1	0	1	0	0	62.3669
0	58	1	26.3	51	6.39	42.2	72.6261	1	82.6612	1	81.35	0	14.5123	1	72.6261	85.95	86.5364	86.271	6.93	1	0	1	0	0	67.63
1	61	1	27.3	48	7.78	45.88	77.6923	1	92.2769	0	90.44	0	18.9151	2	77.6923	90.43	89.7821	88.6905	6.62	1	0	1	0	0	73.2535
0	46	1	24.4	56	7.67	54.97	81.269	1	78.4797	0	80.3	0	15.8982	3	81.269	94.53	94.1227	93.7933	7.69	1	0	1	1	0	112.823
1	75	1	22.4	54	9.75	50.93	72.8459	1	86.7771	0	85.29	0	21.1684	4	72.8459	86.65	85.8542	87.6291	-9.42	0	0	0	1	1	57.1141
1	65	1	24.3	48	6.58	41.39	77.4899	0	86.6273	0	87.55	0	15.9124	1	77.4899	90.64	91.5039	92.1259	3.17	1	0	0	0	0	56.5678
0	48	1	24.5	52	8.98	50.12	76.7737	0	98.2363	1	98.44	1	20.2053	2	76.7737	86.58	87.3963	87.0152	2.58	1	0	0	0	0	117.538
1	55	1	21.2	50	8.36	43.74	82.1979	1	87.3162	0	86.94	0	19.5361	3	90.0375	97.82	97.5931	98.3225	6.41	1	0	1	0	0	53.7491
1	80	1	25.8	48	8.67	41.5	67.5417	1	86.271	0	85.95	0	21.177	4	78.0682	90.65	90.5129	90.0767	6.41	1	0	1	0	0	50.5404
0	66	1	25.5	51	6.68	44.47	79.7216	0	88.6905	0	#NULL!	#NULL!	15.1864	1	85.223	98.55	97.8982	97.3366	7.54	1	0	1	1	0	51.958
1	60	1	27.7	52	7.31	50.64	74.0153	0	93.7933	0	94.53	0	16.3291	2	81.5425	92.56	93.0801	90.7997	6.68	1	0	1	0	0	83.7064
0	47	1	22.1	53	7.4	43.41	67.315	0	87.0152	0	86.58	0	16.2152	3	80.2725	93.66	93.6805	93.916	4.41	1	0	0	0	0	80.4791
1	84	1	22	44	6.18	44.77	76.6568	1	98.3225	0	97.82	0	16.3145	4	75.7886	88.56	89.3936	87.666	3.26	1	0	0	0	0	66.2405
0	58	1	27.4	55	6.34	44.79	74.0811	0	90.0767	0	90.65	0	13.3292	1	80.6911	93.66	94.5102	93.8606	7.47	1	0	1	1	0	91
1	44	1	25	54	9.18	50.88	79.7845	1	97.3366	0	98.55	0	19.8769	2	76.4683	86.55	87.4727	85.5974	7.86	1	0	1	1	0	104.128
0	62	1	22.5	48	9.33	57.55	75.6917	0	90.7997	0	92.56	0	22.8767	3	76.6464	90.56	91.0996	89.3715	2.95	1	0	0	0	0	84.7791
1	51	1	25.5	50	9.12	50.4	77.5869	0	93.916	0	93.66	0	21.3953	4	70.3381	83.34	84.3165	84.3658	12.6	1	1	1	1	1	75.733
1	46	1	24.8	56	6.64	48.33	84.3948	1	87.666	0	88.56	0	13.718	1	79.4527	88.95	88.3495	87.8953	4.97	1	0	0	0	0	52.0823
0	82	1	26.4	48	7.11	47.79	74.9525	0	85.5974	0	86.55	0	17.2325	2	67.5913	78.95	79.2419	79.1938	18.55	1	1	1	1	1	54.4441
0	40	1	27.4	52	6.38	41.73	80.8076	1	89.5876	0	88.51	0	14.2046	3	81.0305	93.66	94.4856	95.1052	8.15	1	0	1	1	1	87.9887
1	54	1	26	50	9.04	40.62	82.3488	0	80.8068	0	#NULL!	#NULL!	21.1985	4	77.2759	91.05	90.3412	89.7654	4.57	1	0	0	0	0	76.4305
0	35	1	26	48	9.55	47.33	80.1628	0	95.7755	0	94.24	0	23.448	1	93.4402	96.55	96.7783	97.7441	6.93	1	0	1	0	0	44.1025
1	80	1	27.7	53	6.59	47.64	76.0024	1	90.2535	1	90.47	0	14.3994	2	82.0169	94.65	95.3176	92.9411	0.12	1	0	0	0	0	80.7981
0	60	1	25.1	50	8.3	48.48	88.113	0	90.1409	0	88.44	0	19.3902	3	88.113	97.93	97.3022	96.8113	5.56	1	0	1	0	0	83.8458
1	67	1	21.3	50	8.47	42.33	77.1503	0	82.8801	0	#NULL!	#NULL!	19.8038	4	77.1503	89.74	88.7675	88.1566	4	1	0	0	0	0	79.0309
0	48	1	24	58	11.16	47.32	79.5283	0	84.0642	0	82.09	0	22.633	1	79.5283	90.85	90.2201	89.8651	7.41	1	0	1	1	0	90.1955
1	56	1	21.2	51	6.53	47.91	74.7205	0	89.7139	0	91.24	0	14.8375	2	74.7205	85.55	86.038	86.2511	6.75	1	0	1	0	0	78.071
0	60	1	22.8	54	7.66	49.27	87.7437	1	79.4733	0	80.93	0	16.4814	3	78.1909	90.65	90.9264	89.882	2.59	1	0	0	0	0	56.2661
1	58	1	25.5	55	6.54	48.47	84.568	0	93.6965	0	92.62	0	13.7578	4	72.686	81.56	82.4392	83.4606	4.14	1	0	0	0	0	35.2192
0	48	1	26.3	55	11.06	43.92	81.0756	0	87.4536	0	86.67	0	23.7146	1	75.8731	86.86	87.595	84.9594	5.95	1	0	1	0	0	61.3898
1	62	1	26	44	6.32	50.8	76.1424	1	77.3134	0	78.71	0	16.6947	2	73.5941	86.83	86.4616	88.4862	0.3	1	0	0	0	0	63.7246
0	64	1	24.1	49	6.87	50.14	74.4149	0	88.5406	0	#NULL!	#NULL!	16.2846	3	71.9738	76.95	77.4334	77.4401	2.14	1	0	0	0	0	84.7326
1	62	1	28.5	50	8.31	45.37	82.5045	1	94.8096	1	96.55	1	19.4145	4	73.9312	85.55	84.7379	85.8148	4.63	1	0	0	0	0	99.442
0	59	1	27.3	54	10.03	45.28	74.4387	0	97.3993	0	98.36	0	21.807	1	80.9388	89.64	89.8556	88.5406	3.55	1	0	0	0	0	89.1789
1	39	1	21.4	52	5.98	42.93	83.8304	0	99.1442	0	98.44	0	13.2971	2	87.972	96.55	97.0041	94.8096	0.61	1	0	0	0	0	62.7
0	54	1	22.4	53	9.31	43.56	80.0483	1	88.1439	0	89.36	0	20.5681	3	87.8004	98.36	98.4886	97.3993	7.56	1	0	1	1	0	63.8223
1	75	1	21.5	54	7.09	41.26	71.3784	0	98.5865	0	98.54	0	15.224	4	88.1539	98.44	98.6723	99.1442	2.99	1	0	0	0	0	83.0231
0	55	1	25.1	55	11.02	44.36	83.4685	0	87.74	0	88.56	0	23.6237	1	76.2187	89.36	89.2977	88.1439	4.24	1	0	0	0	0	79.1758
1	83	1	26	50	7.98	47.54	78.9529	0	99.0442	0	99.45	0	18.6146	2	87.7456	98.54	98.4813	98.5865	3.41	1	0	0	0	0	87.6107
0	54	1	22.6	55	8.84	39.15	84.108	1	91.8034	0	90.66	0	18.7509	3	87.9792	88.56	89.1462	87.74	8.02	1	0	1	1	1	57.9622
1	48	1	23.6	56	8.6	58.11	87.4086	0	88.1439	0	#NULL!	#NULL!	17.8871	4	87.6018	99.45	97.3501	99.0442	-14.26	0	1	0	1	1	89.7161
0	33	1	21.4	54	9.63	48.66	83.6719	1	98.5865	0	98.54	0	20.8956	1	82.5121	90.66	90.7709	91.8034	2.77	1	0	0	0	0	84.1701
1	50	1	23.7	57	7.75	42.24	89.5064	0	87.74	0	88.56	0	15.7791	2	71.6605	85.56	85.4639	83.6998	4.92	1	0	0	0	0	82.9415
0	69	1	21.1	50	9.39	46.16	79.6179	0	99.0442	0	99.45	0	22.0614	3	80.8833	94.55	95.428	94.7505	0.61	1	0	0	0	0	90.367
1	60	1	26.9	48	7.45	43.5	86.7153	0	91.8034	0	90.66	0	18.0843	4	71.7354	83.56	84.4968	83.7686	12.63	1	1	1	1	1	70.3894
0	42	1	27.7	58	9.94	46.94	88.9313	1	83.6998	0	85.56	0	20.045	1	76.6263	90.35	90.04	92.0744	6.08	1	0	1	0	0	64.6826
1	46	1	23.6	58	9.62	45.76	87.9568	0	94.7505	0	94.55	0	19.3735	2	88.7176	98.83	97.8947	97.4735	4.22	1	0	0	0	0	82.9089
0	47	1	21.8	56	10.41	35.53	82.0297	1	83.7686	1	83.56	1	21.8258	3	79.6717	93.12	93.5127	92.2938	-14.88	0	1	0	1	1	51.4664
1	48	1	23	50	6.25	48.51	85.0704	0	92.2938	0	93.12	0	14.4775	4	89.7648	94.04	93.2348	93.1164	0.86	1	0	0	0	0	58.8443
0	67	1	27.6	54	10.81	44.9	82.4352	0	99.4904	0	99.94	0	23.6013	1	77.8461	89.04	89.9497	89.2581	3.97	1	0	0	0	0	74.9239
1	56	1	25.3	52	7.51	50.51	77.951	0	99.7012	0	97.8	0	16.7889	2	88.3346	94.08	93.9263	94.4428	3.19	1	0	0	0	0	86.183
0	62	1	26.6	52	6.62	50.91	82.8436	1	89.257	0	89.54	0	14.7508	3	83.8234	95.91	96.7579	95.7313	7.47	1	0	1	1	0	78.8522
1	56	1	21.1	57	10.4	47.99	83.1556	0	82.4354	0	82.94	0	21.4022	4	77.6545	90.79	90.5595	90.817	6.68	1	0	1	0	0	74.1475
1	55	1	27.2	54	9.31	40.54	85.0043	1	89.4426	0	90.21	0	20.1705	1	72.6096	83.67	83.1376	83.7292	4.92	1	0	0	0	0	57.1804
0	58	1	21.8	54	8.87	41.6	89.3882	0	98.1479	0	96.59	0	19.1789	2	75.5826	88.51	88.1961	89.5876	0.73	1	0	0	0	0	74.7344
1	62	1	27.6	52	6.49	49.81	93.7459	0	94.5147	0	93.54	0	14.4548	3	71.385	81.86	81.2361	80.8068	-13.49	0	1	0	1	1	92.7359
1	54	1	27.7	54	7.83	41.45	92.5534	1	94.8762	1	95.92	0	16.858	4	87.6556	94.24	95.0983	95.7755	0.33	1	0	0	0	0	66.3902
0	58	1	28.2	54	7.28	41.93	92.1707	0	89.9585	0	90.44	0	15.6422	1	77.8016	90.47	89.8284	90.2535	3.76	1	0	0	0	0	71.9302
1	56	1	21.9	48	6.79	33.95	78.2582	0	90.0966	0	90.24	0	16.4344	2	75.5236	88.44	88.5379	90.1409	0.75	1	0	0	0	0	68.5819
0	55	1	26	49	8.07	35.8	82.1413	0	92.8705	0	92.76	0	19.2316	3	75.942	84.22	85.179	82.8801	7.53	1	0	1	1	0	105.164
1	47	1	26.3	52	8.62	46.65	88.7046	1	83.4759	0	83.96	0	19.3622	4	68.7331	82.09	81.3535	84.0642	4.15	1	0	0	0	0	83.2887
0	56	1	22.5	50	9.32	45.82	85.9178	1	87.5528	1	89.03	1	21.8884	1	78.1538	91.24	92.1207	89.7139	7.41	1	0	1	1	0	93.0611
1	77	1	21.7	52	7.52	40.38	88.944	0	92.3445	0	90.37	0	16.8119	2	69.9366	80.93	81.4822	79.4733	2.6	1	0	0	0	0	77.8879
0	56	1	21.4	54	10.19	40.8	82.6815	0	89.457	0	90.95	0	22.1732	3	79.1504	92.62	92.0609	93.6965	4.53	1	0	0	0	0	82.7013
1	74	1	28.5	52	8.41	41.26	82.3549	0	99.5949	0	98.64	0	18.8724	4	74.4578	86.67	87.3322	87.4536	2.81	1	0	0	0	0	69
0	47	1	24.2	56	9.46	40.72	84.4218	1	94.0463	1	94.66	1	19.7464	1	67.6154	78.71	79.2936	77.3134	2.12	1	0	0	0	0	48
1	76	1	23.4	49	9.42	40.18	78.991	0	90.2535	0	90.47	0	22.6121	2	77.2151	89.99	90.0702	90.0269	1.94	1	0	0	0	0	179.527
0	67	1	22.8	50	7.47	43.26	80.9184	0	90.1409	0	88.44	0	17.3855	3	72.867	86.52	86.1455	86.4575	11.33	1	1	1	1	1	83.2877
1	54	1	22.5	56	10.07	45.42	87.0522	1	82.8801	0	84.22	0	21.0783	4	82.0359	93.21	93.0167	91.3167	2.31	1	0	0	0	0	87.3125
0	49	1	24.8	50	8.41	41.9	85.8242	0	84.0642	0	82.09	0	19.6577	1	77.5457	89.05	88.69	89.1832	5.39	1	0	1	0	0	83.4861
1	56	1	22.3	56	8.45	43.46	92.1037	0	89.7139	0	91.24	0	17.5649	2	78.2831	90.51	89.5571	89.9669	6.75	1	0	1	0	0	88.157
0	64	1	24.6	56	8.52	47.96	88.6176	0	79.4733	0	80.93	0	17.7152	3	83.4072	97.02	96.6045	96.4675	3.19	1	0	0	0	0	89.6111
1	56	1	26.8	56	7.2	41.39	93.43	1	93.6965	0	92.62	0	14.9006	4	75.0669	87.68	88.4967	86.4928	6.62	1	0	1	0	0	108.575
0	72	1	23.1	49	8.18	42.19	82.3745	0	89.7139	0	91.24	0	19.5043	1	80.6284	92.92	93.2992	91.7122	1.05	1	0	0	0	0	73.4327
1	64	1	26.4	50	6.01	46.21	85.9029	0	79.4733	0	80.93	0	13.9102	2	84.0455	93.31	93.3906	91.8213	6.24	1	0	1	0	0	70.1783
0	56	1	26.7	50	10.03	43.81	77.3274	0	93.6965	0	92.62	0	23.6532	3	81.0504	89.07	88.6113	89.3936	2.85	1	0	0	0	0	76.9781
